# Supplementary material for: Occupational radiation exposure assessment in tin smelting: an integrated evaluation of external and internal doses from NORM in Indonesia
Source: Front Public Health. 2026 May 4;14:1808363. doi: 10.3389/fpubh.2026.1808363 (PMC13180740; doi:10.3389/fpubh.2026.1808363)
Supplement: Supplementary file 1 [file Table_1.xlsx]

## Sheet: Sheet1
	TABLE S1 List of the radionuclide content in the Bangka Island and other areas
No	Location	Activity concentration (Bq kg−1)			Reference
		226Ra	232Th	40K
1	Bangka, Indonesia	87 ± 9	206 ± 21	64 ± 9	(4)
2	Jos-Plateau, Nigeria	10.9 ± 13.8*	122.7 ± 11.2*	55.1 ± 11.5*	(56)
		15.2 ± 10.9''	2189.5 ± 9.2''	166.4 ± 12.4''
3	Southeast Nigeria	33.15	232	100.22	(57)
4	Thailand	37 ± 2	56 ± 1	431 ± 11	(55)
5	World average	33	45	420	(41)
