# Supplementary material for: Occupational radiation exposure assessment in tin smelting: an integrated evaluation of external and internal doses from NORM in Indonesia
Source: Front Public Health. 2026 May 4;14:1808363. doi: 10.3389/fpubh.2026.1808363 (PMC13180740; doi:10.3389/fpubh.2026.1808363)
Supplement: Supplementary file 2 [file Table_2.xlsx]

## Sheet: Sheet1
TABLE S2 222Rn and 220Rn progeny contributed to the total inhalation exposure
Area	N	Average May - November (Bq m-3)						Average November - June (Bq m-3)
		Radon			EETC			Radon			EETC
Smelter A
Smelter	10	20	±	5	1.47	±	0.48	21	±	6	1.23	±	0.91
Office room	2	23	±	1	1.09	±	0.32	23	±	1	0.63	±	0.03
Laboratory	2	39	±	3	0.58	±	0.05	33	±	1	0.45	±	0.01
Smelter B
Smelter	7	19	±	6	1.66	±	1.28	13	±	5	0.84	±	0.4
Office room	2	16	±	6	0.26	±	0.08	19	±	1	1.41	±	0.85
Laboratory	2	14	±	3	1.86	±	0.67	18	±	1	1.12	±	0.07
