# Supplementary material for: Occupational radiation exposure assessment in tin smelting: an integrated evaluation of external and internal doses from NORM in Indonesia
Source: Front Public Health. 2026 May 4;14:1808363. doi: 10.3389/fpubh.2026.1808363 (PMC13180740; doi:10.3389/fpubh.2026.1808363)
Supplement: Supplementary file 3 [file Table_3.xlsx]

## Sheet: Sheet1
TABLE S3 Other places around Bangka (Public)
Area		Annual average (Bq m-3)
		Radon			EETC
Sungailiat		19	±	6	4.6	±	2.4
Pangkal pinang		20	±	10	4.4	±	3
Bangka Island		19	±	9	4.1	±	2.6
