# Supplementary material for: Occupational radiation exposure assessment in tin smelting: an integrated evaluation of external and internal doses from NORM in Indonesia
Source: Front Public Health. 2026 May 4;14:1808363. doi: 10.3389/fpubh.2026.1808363 (PMC13180740; doi:10.3389/fpubh.2026.1808363)
Supplement: Supplementary file 4 [file Table_4.xlsx]

## Sheet: Sheet1
TABLE S4 List of the annual effective dose in Bangka Island and other areas
Location	Annual effective dose (mSv y-1)	Details	References
Smelter area in the tin smelter, Bangka Island	1.32 – 2.07	Measurement of external and internal exposure	Present study
Bangka Island average	0.7 (0.44–1.30)	Direct measurement of indoor and outdoor	Pradana et al, 2023 (4)
Indonesia average	0.39	Calculated from the outdoor dose rate	Shilfa et al, 2020 (59)
Tin mining area in Jos-Plateau, Nigeria	228–4065*	Calculated from the soil sample	Jibiri et al, 2007 (56)
Gold Mining in Betare-Oya, Eastern Cameroon	1.8 – 6.2	Measurement of indoor radon (Rn), thoron (Tn), and thoron progeny (TnP)	Ndjana et al, 2019 (30)
Former tin mining areas, Malaysia	0.31 ± 0.01	Calculated from the soil sample	Sanusi et al, 2017 (60)
Coal mining and processing in Southwest China	0.171–0.984	Measurement from ingestion of 210Pb and 210Po	Wang et al, 2022 (61)
Word average	0.48	Approximation	UNSCEAR, 2010 (47)
